# Supplementary material for: Amelioration of Inflammation in Rats with Experimentally Induced Asthma by Spenceria ramalana Trimen Polyphenols via the PI3K/Akt Signaling Pathway
Source: Int J Mol Sci. 2024 Dec 28;26(1):165. doi: 10.3390/ijms26010165 (PMC11720363; doi:10.3390/ijms26010165)
Supplement: Supplementary file 1 [file ijms-26-00165-s001.zip]

Archive with 1 entries (1 files):
- ijms-3345839-supplementary.pdf
